# Supplementary material for: Impact of Type 2 Diabetes Mellitus on the Incidence and Outcomes of COVID-19 Needing Hospital Admission According to Sex: Retrospective Cohort Study Using Hospital Discharge Data in Spain, Year 2020
Source: J Clin Med. 2022 May 9;11(9):2654. doi: 10.3390/jcm11092654 (PMC9104185; doi:10.3390/jcm11092654)
Supplement: Supplementary file 1 [file jcm-11-02654-s001.zip]

Archive with 1 entries (1 files):
- jcm-1675206-supplementary.pdf
